# Supplementary material for: Proteome of CD9+ Plasma Small Extracellular Vesicles Differentiates Stages of HPV-Associated Cervical Neoplasia from Normal Epithelium to Invasive Cancer
Source: Life (Basel). 2026 Jul 16;16(7):1181. doi: 10.3390/life16071181 (PMC13412234; doi:10.3390/life16071181)
Supplement: Supplementary file 1 [file life-16-01181-s001.zip]

Archive with 2 entries (2 files):
- Supplementary_figures_life-4389219.pdf
- Supplementary_tables.xlsx
