# Supplementary material for: Proteome of CD9+ Plasma Small Extracellular Vesicles Differentiates Stages of HPV-Associated Cervical Neoplasia from Normal Epithelium to Invasive Cancer
Source: Life (Basel). 2026 Jul 16;16(7):1181. doi: 10.3390/life16071181 (PMC13412234; doi:10.3390/life16071181)
Supplement: Supplementary file 1 [file life-16-01181-s001.zip › Supplementary_tables.xlsx]

## Sheet: TableS1
Table S1. Precense proteins in clinical group and intersection of clinical groups.
LSIL	HSIL	NILM	SCC	Proteins	Count
TRUE	TRUE	TRUE	TRUE	O95568|MET18_HUMAN, P00739|HPTR_HUMAN, P80108|PHLD_HUMAN, P19827|ITIH1_HUMAN, O75882|ATRN_HUMAN, P00747|PLMN_HUMAN, P01042|KNG1_HUMAN, P20742|PZP_HUMAN, P05154|IPSP_HUMAN, P02765|FETUA_HUMAN, P35908|K22E_HUMAN, A0A087WSZ0|KVD08_HUMAN, P35858|ALS_HUMAN, A0A075B6P5|KV228_HUMAN, Q96PD5|PGRP2_HUMAN, P81605|DCD_HUMAN, Q5T013|HYI_HUMAN, P01611|KVD12_HUMAN, Q9UK55|ZPI_HUMAN, P00738|HPT_HUMAN, P00450|CER…	258
FALSE	TRUE	TRUE	TRUE	P01825|HV459_HUMAN, Q92985|IRF7_HUMAN, A0A0C4DH41|HV461_HUMAN, P01824|HV439_HUMAN	4
TRUE	FALSE	TRUE	TRUE	P05997|CO5A2_HUMAN	1
FALSE	FALSE	TRUE	TRUE	A0A0C4DH39|HV158_HUMAN, P20908|CO5A1_HUMAN, A0A087WSY4|HV432_HUMAN, P01766|HV313_HUMAN	4
TRUE	TRUE	FALSE	TRUE	Q9BXR6|FHR5_HUMAN, P01833|PIGR_HUMAN, P02775|CXCL7_HUMAN, P0DP08|HVD82_HUMAN, P01717|LV325_HUMAN, A0A0J9YVY3|HV741_HUMAN	6
FALSE	TRUE	FALSE	TRUE	A2NJV5|KV229_HUMAN	1
TRUE	FALSE	FALSE	TRUE	A0A0B4J1X8|HV343_HUMAN, Q15166|PON3_HUMAN	2
FALSE	FALSE	FALSE	TRUE	P01706|LV211_HUMAN, Q14CN4|K2C72_HUMAN	2
TRUE	TRUE	TRUE	FALSE	Q6MZM0|HPHL1_HUMAN, P32119|PRDX2_HUMAN, P01767|HV353_HUMAN, P26927|HGFL_HUMAN, P00915|CAH1_HUMAN, P15924|DESP_HUMAN, P54108|CRIS3_HUMAN, A0A075B6I4|LVX54_HUMAN, P48740|MASP1_HUMAN, P60709|ACTB_HUMAN, P63261|ACTG_HUMAN, Q9UHG3|PCYOX_HUMAN, P35222|CTNB1_HUMAN	13
FALSE	TRUE	TRUE	FALSE	P10599|THIO_HUMAN, Q8N1N4|K2C78_HUMAN, P02538|K2C6A_HUMAN, Q5D862|FILA2_HUMAN	4
TRUE	FALSE	TRUE	FALSE	A0A0B4J1X5|HV374_HUMAN, A0A087WSX0|LV545_HUMAN	2
FALSE	FALSE	TRUE	FALSE	P02458|CO2A1_HUMAN, P49913|CAMP_HUMAN, Q7Z794|K2C1B_HUMAN, Q2TV78|MST1L_HUMAN, A0A0A0MT89|KJ01_HUMAN	5
TRUE	TRUE	FALSE	FALSE	Q5VV63|ATRN1_HUMAN, P02788|TRFL_HUMAN, P22891|PROZ_HUMAN, P07996|TSP1_HUMAN, P55056|APOC4_HUMAN, A0A0C4DH55|KVD07_HUMAN, Q13103|SPP24_HUMAN, P09172|DOPO_HUMAN	8
FALSE	TRUE	FALSE	FALSE	P20930|FILA_HUMAN, Q08554|DSC1_HUMAN, P04406|G3P_HUMAN, P78386|KRT85_HUMAN, P49747|COMP_HUMAN, Q12802|AKP13_HUMAN, P02786|TFR1_HUMAN, P78385|KRT83_HUMAN, Q02413|DSG1_HUMAN, P04259|K2C6B_HUMAN	10
TRUE	FALSE	FALSE	FALSE	P0CG48|UBC_HUMAN, P62979|RS27A_HUMAN, A0A0B4J1V1|HV321_HUMAN, Q7L8S5|OTU6A_HUMAN, P68133|ACTS_HUMAN, P02649-4|APOE_HUMAN, P05019|IGF1_HUMAN, P68032|ACTC_HUMAN, P41222|PTGDS_HUMAN, P62736|ACTA_HUMAN, P02741|CRP_HUMAN, P62987|RL40_HUMAN, P0CG47|UBB_HUMAN, P35900|K1C20_HUMAN, P56730|NETR_HUMAN, P63267|ACTH_HUMAN	16
